# Supplementary material for: Sesquiterpenoids from Dysoxylum acutangulum Miq. and Dysoxylum cauliflorum Hiern Twigs: Antibiofilm Activity Against Streptococcus mutans
Source: Molecules. 2026 Jun 1;31(11):1893. doi: 10.3390/molecules31111893 (PMC13257915; doi:10.3390/molecules31111893)
Supplement: Supplementary file 1 [file molecules-31-01893-s001.zip]

Archive with 1 entries (1 files):
- molecules-4302434-supplementary.pdf
